# Supplementary material for: Predictive Role of the D-Dimer Level in Acute Kidney Injury in Living Donor Liver Transplantation: A Retrospective Observational Cohort Study
Source: J Clin Med. 2022 Jan 16;11(2):450. doi: 10.3390/jcm11020450 (PMC8779454; doi:10.3390/jcm11020450)
Supplement: Supplementary file 1 [file jcm-11-00450-s001.zip]

Archive with 1 entries (1 files):
- jcm-1480027-supplementary.pdf
